# Supplementary material for: Characterization of Newly Isolated Rosenblumvirus Phage Infecting Staphylococcus aureus from Different Sources
Source: Microorganisms. 2025 Mar 15;13(3):664. doi: 10.3390/microorganisms13030664 (PMC11945092; doi:10.3390/microorganisms13030664)
Supplement: Supplementary file 1 [file microorganisms-13-00664-s001.zip]

Archive with 1 entries (1 files):
- microorganisms-3513900-supplementary.pdf
